# Supplementary material for: Long-Term Effect of a Structured Educational Program on Diabetic Foot on Major Adverse Limb and Cardiovascular Events in People with Type 1 Diabetes
Source: J Clin Med. 2025 Nov 17;14(22):8149. doi: 10.3390/jcm14228149 (PMC12653190; doi:10.3390/jcm14228149)
Supplement: Supplementary file 1 [file jcm-14-08149-s001.zip]

Archive with 1 entries (1 files):
- jcm-3970173-supplementary.pdf
